# Supplementary material for: A Case-Based Workshop Training Medical Students in Assessing Social Determinants of Health Needs and Connecting With Community Resources
Source: MedEdPORTAL. 2022 Mar 21;18:11232. doi: 10.15766/mep_2374-8265.11232 (PMC8934752; doi:10.15766/mep_2374-8265.11232)
Supplement: Supplementary file 1 — Training Slides.pptxFacilitation Guide.docxSession Evaluation.docxEvaluation Answer Key.docx [file mep_2374-8265.11232-s001.zip]

Archive with 5 entries (5 files):
- B. Facilitation Guide.docx
- A. Training Slides.pptx
- C. Session Evaluation.docx
- D. Evaluation Answer Key.docx
- Educational_Summary_Report_11232.pdf
